# Supplementary material for: The Functionality of IbpA from Acholeplasma laidlawii Is Governed by Dynamic Rearrangement of Its Globular–Fibrillar Quaternary Structure
Source: Int J Mol Sci. 2023 Oct 22;24(20):15445. doi: 10.3390/ijms242015445 (PMC10607609; doi:10.3390/ijms242015445)
Supplement: Supplementary file 1 [file ijms-24-15445-s001.zip]

Archive with 1 entries (1 files):
- ijms-2591499-supplementary.pdf
